# Supplementary material for: Iota-Carrageenan Inhibits Replication of SARS-CoV-2 and the Respective Variants of Concern Alpha, Beta, Gamma and Delta
Source: Int J Mol Sci. 2021 Dec 8;22(24):13202. doi: 10.3390/ijms222413202 (PMC8709357; doi:10.3390/ijms222413202)
Supplement: Supplementary file 1 [file ijms-22-13202-s001.zip]

Archive with 1 entries (1 files):
- ijms-1446945-supplementary.pdf
